# Supplementary material for: Time-Restricted Feeding during Puberty Ameliorates Adiposity and Prevents Hepatic Steatosis in a Mouse Model of Childhood Obesity
Source: Nutrients. 2021 Oct 13;13(10):3579. doi: 10.3390/nu13103579 (PMC8538558; doi:10.3390/nu13103579)
Supplement: Supplementary file 1 [file nutrients-13-03579-s001.zip]

Archive with 1 entries (1 files):
- nutrients-1391686-SI.pdf
